# Supplementary material for: Correlation of Plasma Membrane Microviscosity and Cell Stiffness Revealed via Fluorescence-Lifetime Imaging and Atomic Force Microscopy
Source: Cells. 2023 Nov 6;12(21):2583. doi: 10.3390/cells12212583 (PMC10650173; doi:10.3390/cells12212583)
Supplement: Supplementary file 1 [file cells-12-02583-s001.zip]

Archive with 1 entries (1 files):
- cells-2643772-supplementary.pdf
